# Supplementary material for: Ultrasound-induced cavitation renders prostate cancer cells susceptible to hyperthermia: Analysis of potential cellular and molecular mechanisms
Source: Front Genet. 2023 Apr 19;14:1122758. doi: 10.3389/fgene.2023.1122758 (PMC10154534; doi:10.3389/fgene.2023.1122758)
Supplement: Supplementary file 1 [file DataSheet3.ZIP]

Archive with 16 entries (16 files):
- Figure 4a Microscopy images for LNCap and PC-3 cell DNA double strand breaks/Figure 4a Microscopy images for LNCap and PC-3 cell DNA double strand breaks LNCap 1h Control.tif
- Figure 4a Microscopy images for LNCap and PC-3 cell DNA double strand breaks/Figure 4a Microscopy images for LNCap and PC-3 cell DNA double strand breaks LNCap 1h FUS-Cav + HT.tif
- Figure 4a Microscopy images for LNCap and PC-3 cell DNA double strand breaks/Figure 4a Microscopy images for LNCap and PC-3 cell DNA double strand breaks LNCap 1h FUS-Cav.tif
- Figure 4a Microscopy images for LNCap and PC-3 cell DNA double strand breaks/Figure 4a Microscopy images for LNCap and PC-3 cell DNA double strand breaks LNCap 1h HT.tif
- Figure 4a Microscopy images for LNCap and PC-3 cell DNA double strand breaks/Figure 4a Microscopy images for LNCap and PC-3 cell DNA double strand breaks LNCap 24h Control.tif
- Figure 4a Microscopy images for LNCap and PC-3 cell DNA double strand breaks/Figure 4a Microscopy images for LNCap and PC-3 cell DNA double strand breaks LNCap 24h FUS-Cav + HT.tif
- Figure 4a Microscopy images for LNCap and PC-3 cell DNA double strand breaks/Figure 4a Microscopy images for LNCap and PC-3 cell DNA double strand breaks LNCap 24h FUS-Cav.tif
- Figure 4a Microscopy images for LNCap and PC-3 cell DNA double strand breaks/Figure 4a Microscopy images for LNCap and PC-3 cell DNA double strand breaks LNCap 24h HT.tif
- Figure 4a Microscopy images for LNCap and PC-3 cell DNA double strand breaks/Figure 4a Microscopy images for LNCap and PC-3 cell DNA double strand breaks PC-3 1h Control.tif
- Figure 4a Microscopy images for LNCap and PC-3 cell DNA double strand breaks/Figure 4a Microscopy images for LNCap and PC-3 cell DNA double strand breaks PC-3 1h FUS-Cav.tif
- Figure 4a Microscopy images for LNCap and PC-3 cell DNA double strand breaks/Figure 4a Microscopy images for LNCap and PC-3 cell DNA double strand breaks PC-3 1h FUS-Cav+HT.tif
- Figure 4a Microscopy images for LNCap and PC-3 cell DNA double strand breaks/Figure 4a Microscopy images for LNCap and PC-3 cell DNA double strand breaks PC-3 1h HT.tif
- Figure 4a Microscopy images for LNCap and PC-3 cell DNA double strand breaks/Figure 4a Microscopy images for LNCap and PC-3 cell DNA double strand breaks PC-3 24h Control.tif
- Figure 4a Microscopy images for LNCap and PC-3 cell DNA double strand breaks/Figure 4a Microscopy images for LNCap and PC-3 cell DNA double strand breaks PC-3 24h FUS-Cav.tif
- Figure 4a Microscopy images for LNCap and PC-3 cell DNA double strand breaks/Figure 4a Microscopy images for LNCap and PC-3 cell DNA double strand breaks PC-3 24h FUS-Cav+HT.tif
- Figure 4a Microscopy images for LNCap and PC-3 cell DNA double strand breaks/Figure 4a Microscopy images for LNCap and PC-3 cell DNA double strand breaks PC-3 24h HT.tif
