# Supplementary material for: Ultrasound-induced cavitation renders prostate cancer cells susceptible to hyperthermia: Analysis of potential cellular and molecular mechanisms
Source: Front Genet. 2023 Apr 19;14:1122758. doi: 10.3389/fgene.2023.1122758 (PMC10154534; doi:10.3389/fgene.2023.1122758)
Supplement: Supplementary file 2 [file DataSheet4.ZIP]

Archive with 8 entries (8 files):
- LNCap Control SRD5A 1.tif
- LNCap Control SRD5A 3.tif
- LNCap FUS-Cav SRD5A 1.tif
- LNCap FUS-Cav SRD5A 3.tif
- LNCap FUS-Cav+HT SRD5A 1.tif
- LNCap FUS-Cav+HT SRD5A 3.tif
- LNCap HT SRD5A 1.tif
- LNCap HT SRD5A 3.tif
