# Supplementary material for: Ultrasound-induced cavitation renders prostate cancer cells susceptible to hyperthermia: Analysis of potential cellular and molecular mechanisms
Source: Front Genet. 2023 Apr 19;14:1122758. doi: 10.3389/fgene.2023.1122758 (PMC10154534; doi:10.3389/fgene.2023.1122758)
Supplement: Supplementary file 3 [file DataSheet1.ZIP]

Archive with 51 entries (32 files):
- Statistical Analysis/Figure 3Ab  Cell survival fraction diagrams of LNCap/
- Statistical Analysis/Figure 3Ab  Cell survival fraction diagrams of LNCap/Cell survival fraction calculation_LNCap.xlsx
- Statistical Analysis/Figure 3Bb Relative cell invasion of LNCap/
- Statistical Analysis/Figure 3Bb Relative cell invasion of LNCap/Relative cell invasion of LNCap.xlsx
- Statistical Analysis/Figure 3C Relative cellular metabolic activity of LNCap and PC-3/
- Statistical Analysis/Figure 3C Relative cellular metabolic activity of LNCap and PC-3/LNCap cell metabolic activity calculation.xlsx
- Statistical Analysis/Figure 3C Relative cellular metabolic activity of LNCap and PC-3/PC-3 cell metabolic activity calculation.xlsx
- Statistical Analysis/Figure 4B  Semi-quantitative analysis of H2A.X foci of LNCap and PC-3/
- Statistical Analysis/Figure 4B  Semi-quantitative analysis of H2A.X foci of LNCap and PC-3/Semi-quantitative analysis of H2A.X foci of LNCap and PC-3.xlsx
- Statistical Analysis/Figure 5B Graphical columns show cell cycle distribution of LNCap and PC-3/
- Statistical Analysis/Figure 5B Graphical columns show cell cycle distribution of LNCap and PC-3/LNCap.xls
- Statistical Analysis/Figure 5B Graphical columns show cell cycle distribution of LNCap and PC-3/PC-3.xls
- Statistical Analysis/Figure 6C Statistical results of quantitative analysis with flow cytometry indicate SRD5A1 and SRD5A3 levels in LNCap and PC-3/
- Statistical Analysis/Figure 6C Statistical results of quantitative analysis with flow cytometry indicate SRD5A1 and SRD5A3 levels in LNCap and PC-3/LNCap SRD5A 3.xlsx
- Statistical Analysis/Figure 6C Statistical results of quantitative analysis with flow cytometry indicate SRD5A1 and SRD5A3 levels in LNCap and PC-3/LNCap SRD5A1.xlsx
- Statistical Analysis/Figure 6C Statistical results of quantitative analysis with flow cytometry indicate SRD5A1 and SRD5A3 levels in LNCap and PC-3/PC-3  SRD5A3.xlsx
- Statistical Analysis/Figure 6C Statistical results of quantitative analysis with flow cytometry indicate SRD5A1 and SRD5A3 levels in LNCap and PC-3/PC-3 SRD5A1.xlsx
- Statistical Analysis/Figure 7B Semi-quantitative analysis of PI-positive percentage representing the quantity of sonoporated LNCap cells/
- Statistical Analysis/Figure 7B Semi-quantitative analysis of PI-positive percentage representing the quantity of sonoporated LNCap cells/Sonoporation stanning percentage.xlsx
- Figure 5a Representative flow cytometry results exhibit the percentage of cells in various cell cycles following each treatment/LNCap FUS-Cav/
- Figure 5a Representative flow cytometry results exhibit the percentage of cells in various cell cycles following each treatment/LNCap FUS-Cav/Cell cycle LNCap_FUS-Cav.fcs
- Figure 5a Representative flow cytometry results exhibit the percentage of cells in various cell cycles following each treatment/LNCap FUS-Cav/gating Cell cycle LNCap_FUS-Cav.pdf
- Figure 5a Representative flow cytometry results exhibit the percentage of cells in various cell cycles following each treatment/LNCap FUS-Cav+HT/
- Figure 5a Representative flow cytometry results exhibit the percentage of cells in various cell cycles following each treatment/LNCap FUS-Cav+HT/gating LNCap FUS-Cav+HT.pdf
- Figure 5a Representative flow cytometry results exhibit the percentage of cells in various cell cycles following each treatment/LNCap HT/
- Figure 5a Representative flow cytometry results exhibit the percentage of cells in various cell cycles following each treatment/LNCap HT/Cell cycle LNCap_HT.fcs
- Figure 5a Representative flow cytometry results exhibit the percentage of cells in various cell cycles following each treatment/LNCap HT/gating Cell cycle LNCap_HT.pdf
- Figure 5a Representative flow cytometry results exhibit the percentage of cells in various cell cycles following each treatment/LNCap Untreated control/
- Figure 5a Representative flow cytometry results exhibit the percentage of cells in various cell cycles following each treatment/LNCap Untreated control/Cell cycle LNCap_Untreated.fcs
- Figure 5a Representative flow cytometry results exhibit the percentage of cells in various cell cycles following each treatment/LNCap Untreated control/gating Cell cycle LNCap_Untreate.pdf
- Figure 5a Representative flow cytometry results exhibit the percentage of cells in various cell cycles following each treatment/PC-3 FUS-Cav +HT/
- Figure 5a Representative flow cytometry results exhibit the percentage of cells in various cell cycles following each treatment/PC-3 FUS-Cav +HT/Cell cycle_PC-3_FUS+HT.fcs
- Figure 5a Representative flow cytometry results exhibit the percentage of cells in various cell cycles following each treatment/PC-3 FUS-Cav +HT/gating Cell cycle_PC-3_FUS+HT.pdf
- Figure 5a Representative flow cytometry results exhibit the percentage of cells in various cell cycles following each treatment/PC-3 FUS-Cav/
- Figure 5a Representative flow cytometry results exhibit the percentage of cells in various cell cycles following each treatment/PC-3 FUS-Cav/Cell cycle_PC-3_FUS-Cav.fcs
- Figure 5a Representative flow cytometry results exhibit the percentage of cells in various cell cycles following each treatment/PC-3 FUS-Cav/gating Cell cycle_PC-3_FUS-Cav.pdf
- Figure 5a Representative flow cytometry results exhibit the percentage of cells in various cell cycles following each treatment/PC-3 HT/
- Figure 5a Representative flow cytometry results exhibit the percentage of cells in various cell cycles following each treatment/PC-3 HT/Cell cycle(4)_PC-3_HT.fcs
- Figure 5a Representative flow cytometry results exhibit the percentage of cells in various cell cycles following each treatment/PC-3 HT/gating Cell cycle(4)_PC-3_HT.pdf
- Figure 5a Representative flow cytometry results exhibit the percentage of cells in various cell cycles following each treatment/PC-3 Untreated control/
- Figure 5a Representative flow cytometry results exhibit the percentage of cells in various cell cycles following each treatment/PC-3 Untreated control/~$gating.docx
- Figure 5a Representative flow cytometry results exhibit the percentage of cells in various cell cycles following each treatment/PC-3 Untreated control/Cell cycle_PC-3_Untreated control.fcs
- Figure 5a Representative flow cytometry results exhibit the percentage of cells in various cell cycles following each treatment/PC-3 Untreated control/gating Cell cycle_PC-3_Untreated.pdf
- Figure 6b  Flow cytometry results exhibit the percentage of immunofluorescence-positive cells/LNCap SRD5A 1/
- Figure 6b  Flow cytometry results exhibit the percentage of immunofluorescence-positive cells/LNCap SRD5A 1/gating LNCap SRD5A 1.pdf
- Figure 6b  Flow cytometry results exhibit the percentage of immunofluorescence-positive cells/LNCap SRD5A 3/
- Figure 6b  Flow cytometry results exhibit the percentage of immunofluorescence-positive cells/LNCap SRD5A 3/gating LNCap SRD5A 3.pdf
- Figure 6b  Flow cytometry results exhibit the percentage of immunofluorescence-positive cells/PC-3 SRD5A 1/
- Figure 6b  Flow cytometry results exhibit the percentage of immunofluorescence-positive cells/PC-3 SRD5A 1/gating PC-3 SRD5A 1.pdf
- Figure 6b  Flow cytometry results exhibit the percentage of immunofluorescence-positive cells/PC-3 SRD5A 3/
- Figure 6b  Flow cytometry results exhibit the percentage of immunofluorescence-positive cells/PC-3 SRD5A 3/gating PC-3 SRD5A 3.pdf
