# Supplementary material for: Ultrasound-induced cavitation renders prostate cancer cells susceptible to hyperthermia: Analysis of potential cellular and molecular mechanisms
Source: Front Genet. 2023 Apr 19;14:1122758. doi: 10.3389/fgene.2023.1122758 (PMC10154534; doi:10.3389/fgene.2023.1122758)
Supplement: Supplementary file 3 [file DataSheet1.ZIP › Statistical Analysis/Figure 3Ab Cell survival fraction diagrams of LNCap/Cell survival fraction calculation_LNCap.xlsx]

## Sheet: LNCap
	Control	FUS-Cav	HT	FUS-Cav+HT
Colony number	121	105	94	38
	113	117	88	45
	143	119	87	46
	99	112	99	37
	123	98	106	54
	112	108	98	38
Mean	118.5	109.833	95.3333	43
seeding number	500	500	1000	1000
Plating Efficiency	0.237
SF	1.0211	0.886076	0.396624	0.160338
	0.953586	0.987342	0.371308	0.189873
	1.20675	1.00422	0.367089	0.194093
	0.835443	0.945148	0.417722	0.156118
	1.03797	0.827004	0.447257	0.227848
	0.945148	0.911392	0.413502	0.160338
Mean	1	0.926864	0.40225	0.181435
SD	0.123996	0.0661071	0.0303876	0.0279884
p value	Control vs FUS		0.231166
	Control vs HT		4.46646e-07
	Control vs FUS+HT		2.15449e-08
	HT vs FUS-Cav		7.20887e-09
	HT vs FUS-Cav + HT		1.28232e-07
