# Supplementary material for: Ultrasound-induced cavitation renders prostate cancer cells susceptible to hyperthermia: Analysis of potential cellular and molecular mechanisms
Source: Front Genet. 2023 Apr 19;14:1122758. doi: 10.3389/fgene.2023.1122758 (PMC10154534; doi:10.3389/fgene.2023.1122758)
Supplement: Supplementary file 3 [file DataSheet1.ZIP › Statistical Analysis/Figure 3Bb Relative cell invasion of LNCap/Relative cell invasion of LNCap.xlsx]

## Sheet: LNCap
Parallel 1
							Mean/well		percent						1						Mean	SD
Control	132	112	124	154	135		131.4		1.00457	0.852359	0.943683	1.17199	1.0274		100.457	85.2359	94.3683	117.199	102.74		100	10.4525
FUS-Cav	122	111	110	89	99		106.2		0.928463	0.844749	0.837139	0.677321	0.753425		92.8463	84.4749	83.7139	67.7321	75.3425		77.1935	9.24777
HT	64	55	56	76	43		58.8		0.487062	0.418569	0.42618	0.578387	0.327245		48.7062	41.8569	42.618	57.8387	32.7245		46.8655	8.42023
FUS-Cav+HT	33	31	23	22	19		25.6		0.251142	0.235921	0.175038	0.167428	0.144597		25.1142	23.5921	17.5038	16.7428	14.4597		20.3022	7.15956
Parallel 2
Control	135	114	133	111	95		117.6		1.14796	0.969388	1.13095	0.943878	0.807823		114.796	96.9388	113.095	94.3878	80.7823
FUS-Cav	92	91	98	88	89		91.6		0.782313	0.77381	0.833333	0.748299	0.756803		78.2313	77.381	83.3333	74.8299	75.6803
HT	55	59	62	66	69		62.2		0.467687	0.501701	0.527211	0.561224	0.586735		46.7687	50.1701	52.7211	56.1224	58.6735
FUS-Cav+HT	31	29	35	25	17		27.4		0.263605	0.246599	0.297619	0.212585	0.144558		26.3605	24.6599	29.7619	21.2585	14.4558
Parallel 3
Control	155	134	122	166	135		142.4		1.08848	0.941011	0.856742	1.16573	0.948034		108.848	94.1011	85.6742	116.573	94.8034
FUS-Cav	122	131	120	113	97		116.6		0.856742	0.919944	0.842697	0.793539	0.68118		85.6742	91.9944	84.2697	79.3539	68.118
HT	65	78	70	89	68		74		0.456461	0.547753	0.491573	0.625	0.477528		45.6461	54.7753	49.1573	62.5	47.7528
FUS-Cav+HT	21	43	23	46	27		32		0.147472	0.301966	0.161517	0.323034	0.189607		14.7472	30.1966	16.1517	32.3034	18.9607
Parallel 4
Control	143	165	142	161	133		148.8		0.961022	1.10887	0.954301	1.08199	0.893817		96.1022	110.887	95.4301	108.199	89.3817
FUS-Cav	112	121	122	114	107		115.2		0.752688	0.813172	0.819892	0.766129	0.719086		75.2688	81.3172	81.9892	76.6129	71.9086
HT	64	68	72	79	78		72.2		0.430108	0.456989	0.483871	0.530914	0.524194		43.0108	45.6989	48.3871	53.0914	52.4194
FUS-Cav+HT	25	17	32	56	23		30.6		0.168011	0.114247	0.215054	0.376344	0.15457		16.8011	11.4247	21.5054	37.6344	15.457
Parallel 5
Control	167	143	133	150	121		142.8		1.16947	1.0014	0.931373	1.05042	0.847339		116.947	100.14	93.1373	105.042	84.7339
FUS-Cav	98	89	112	121	131		110.2		0.686275	0.623249	0.784314	0.847339	0.917367		68.6275	62.3249	78.4314	84.7339	91.7367
HT	45	77	66	50	80		63.6		0.315126	0.539216	0.462185	0.35014	0.560224		31.5126	53.9216	46.2185	35.014	56.0224
FUS-Cav+HT	31	43	21	38	18		30.2		0.217087	0.30112	0.147059	0.266106	0.12605		21.7087	30.112	14.7059	26.6106	12.605
Parallel 6
Control	177	175	154	163	146		163		1.08589	1.07362	0.944785	1	0.895706		108.589	107.362	94.4785	100	89.5706
FUS-Cav	88	94	120	128	124		110.8		0.539877	0.576687	0.736196	0.785276	0.760736		53.9877	57.6687	73.6196	78.5276	76.0736
HT	54	76	52	62	70		62.8		0.331288	0.466258	0.319018	0.380368	0.429448		33.1288	46.6258	31.9018	38.0368	42.9448
FUS-Cav+HT	16	15	35	33	22		24.2		0.0981595	0.0920245	0.214724	0.202454	0.134969		9.81595	9.20245	21.4724	20.2454	13.4969
