# Supplementary material for: Ultrasound-induced cavitation renders prostate cancer cells susceptible to hyperthermia: Analysis of potential cellular and molecular mechanisms
Source: Front Genet. 2023 Apr 19;14:1122758. doi: 10.3389/fgene.2023.1122758 (PMC10154534; doi:10.3389/fgene.2023.1122758)
Supplement: Supplementary file 3 [file DataSheet1.ZIP › Statistical Analysis/Figure 3C Relative cellular metabolic activity of LNCap and PC-3/LNCap cell metabolic activity calculation.xlsx]

## Sheet: LNCap
Background		24 h					48 h					72 h
0.162
0.149		Control	FUS-Cav	HT	FUS-Cav+HT		Control	FUS-Cav	HT	FUS-Cav+HT		Control	FUS-Cav	HT	FUS-Cav+HT
0.161		0.867	0.922	0.975	0.669		2.098	1.356	0.677	0.497		1.364	0.786	0.482	0.227
0.151		1.119	0.944	1.298	0.566		2.101	0.289	0.871	0.676		1.605	0.587	0.598	0.242
0.161		0.873	1.649	1.098	0.521		2.167	0.545	0.75	0.298		1.435	1.454	0.618	0.325
0.174		1.027	0.647	0.944	0.551		2.135	1.869	0.694	0.822		1.774	0.982	0.519	0.34
0.166		1.198	0.699	0.915	0.637		2.085	2.084	0.626	0.321		2.789	0.868	0.628	0.423
0.166		1.22	0.969	0.948	0.846		2.123	1.845	0.681	0.62		1.953	1.728	0.536	0.29
0.172
0.173	Reduce Background	0.700278	0.755278	0.808278	0.502278		1.93128	1.18928	0.510278	0.330278		1.19728	0.619278	0.315278	0.0602778
0.179		0.952278	0.777278	1.13128	0.399278		1.93428	0.122278	0.704278	0.509278		1.43828	0.420278	0.431278	0.0752778
0.177		0.706278	1.48228	0.931278	0.354278		2.00028	0.378278	0.583278	0.131278		1.26828	1.28728	0.451278	0.158278
0.161		0.860278	0.480278	0.777278	0.384278		1.96828	1.70228	0.527278	0.655278		1.60728	0.815278	0.352278	0.173278
0.171		1.03128	0.532278	0.748278	0.470278		1.91828	1.91728	0.459278	0.154278		2.62228	0.701278	0.461278	0.256278
0.165		1.05328	0.802278	0.781278	0.679278		1.95628	1.67828	0.514278	0.453278		1.78628	1.56128	0.369278	0.123278
0.165
0.176	Mean control	0.883944					1.95144					1.65328
0.172	Relative	0.792219	0.85444	0.914399	0.568223		0.989666	0.609435	0.261487	0.169248		0.724184	0.374576	0.190699	0.0364596
0.166722		1.07731	0.879329	1.27981	0.4517		0.991203	0.0626601	0.360901	0.260975		0.869955	0.254209	0.260862	0.0455324
		0.799007	1.67689	1.05355	0.400792		1.02502	0.193845	0.298895	0.0672721		0.767129	0.778622	0.272959	0.0957357
		0.973226	0.543335	0.879329	0.434731		1.00863	0.872317	0.270199	0.335791		0.972176	0.493128	0.213078	0.104809
		1.16668	0.602162	0.846521	0.532022		0.983004	0.982492	0.235353	0.0790582		1.58611	0.424174	0.279008	0.155012
		1.19157	0.907611	0.883854	0.768462		1.00248	0.860018	0.263537	0.232278		1.08045	0.944353	0.223361	0.0745657
	1	79.2219	85.444	91.4399	56.8223		98.9666	60.9435	26.1487	16.9248		72.4184	37.4576	19.0699	3.64596
		107.731	87.9329	127.981	45.17		99.1203	6.26601	36.0901	26.0975		86.9955	25.4209	26.0862	4.55324
		79.9007	167.689	105.355	40.0792		102.502	19.3845	29.8895	6.72721		76.7129	77.8622	27.2959	9.57357
		97.3226	54.3335	87.9329	43.4731		100.863	87.2317	27.0199	33.5791		97.2176	49.3128	21.3078	10.4809
		116.668	60.2162	84.6521	53.2022		98.3004	98.2492	23.5353	7.90582		158.611	42.4174	27.9008	15.5012
		119.157	90.7611	88.3854	76.8462		100.248	86.0018	26.3537	23.2278		108.045	94.4353	22.3361	7.45657
	Mean	100	91.0628	97.6243	52.5988		100	83.1065	28.1729	19.077		100	66.0069	23.9995	8.53523
	SD	6.00865	2.66034	2.03737	2.59212		1.5361	6.74407	4.37887	5.29032		7.49073	4.87578	3.59873	4.34311
