# Supplementary material for: Ultrasound-induced cavitation renders prostate cancer cells susceptible to hyperthermia: Analysis of potential cellular and molecular mechanisms
Source: Front Genet. 2023 Apr 19;14:1122758. doi: 10.3389/fgene.2023.1122758 (PMC10154534; doi:10.3389/fgene.2023.1122758)
Supplement: Supplementary file 3 [file DataSheet1.ZIP › Statistical Analysis/Figure 3C Relative cellular metabolic activity of LNCap and PC-3/PC-3 cell metabolic activity calculation.xlsx]

## Sheet: PC-3
Background		24 h					48 h					72 h
0.205
0.236		Control	FUS-Cav	HT	FUS-Cav+HT		Control	FUS-Cav	HT	FUS-Cav+HT		Control	FUS-Cav	HT	FUS-Cav+HT
0.208		1.219	0.962	1.056	0.827		0.903	0.889	0.785	0.596		1.639	1.242	1.266	1.126
0.197		1.252	0.96	1.102	0.859		0.963	0.918	0.801	0.578		1.546	1.398	1.218	1.08
0.211		1.204	0.993	0.924	0.859		0.969	0.818	0.855	0.722		1.581	1.588	1.225	1.099
0.199		1.202	0.948	1.049	0.813		0.901	0.792	0.806	0.393		1.112	1.075	1.03	0.875
0.202		1.237	0.949	1.102	0.852		0.913	0.931	0.803	0.386		1.193	1.016	0.997	0.807
0.214		1.191	0.984	0.923	0.852		0.894	0.858	0.877	0.77		1.223	1.061	0.994	0.902
0.21
0.128	Reduce Background	1.04239	0.785389	0.879389	0.650389		0.726389	0.712389	0.608389	0.419389		1.46239	1.06539	1.08939	0.949389
0.138		1.07539	0.783389	0.925389	0.682389		0.786389	0.741389	0.624389	0.401389		1.36939	1.22139	1.04139	0.903389
0.132		1.02739	0.816389	0.747389	0.682389		0.792389	0.641389	0.678389	0.545389		1.40439	1.41139	1.04839	0.922389
0.136		1.02539	0.771389	0.872389	0.636389		0.724389	0.615389	0.629389	0.216389		0.935389	0.898389	0.853389	0.698389
0.147		1.06039	0.772389	0.925389	0.675389		0.736389	0.754389	0.626389	0.209389		1.01639	0.839389	0.820389	0.630389
0.133		1.01439	0.807389	0.746389	0.675389		0.717389	0.681389	0.700389	0.593389		1.04639	0.884389	0.817389	0.725389
0.138
0.213	Mean control	1.04089					0.747222					1.20572
0.132	Relative	1.00144	0.754537	0.844844	0.62484		0.972119	0.953383	0.814201	0.561264		1.21287	0.883611	0.903516	0.787403
0.176611		1.03314	0.752615	0.889037	0.655583		1.05242	0.992193	0.835613	0.537175		1.13574	1.01299	0.863705	0.749251
		0.98703	0.784319	0.718029	0.655583		1.06045	0.858364	0.907881	0.729888		1.16477	1.17058	0.869511	0.765009
		0.985109	0.741087	0.838119	0.61139		0.969442	0.823569	0.842305	0.289591		0.775791	0.745104	0.707782	0.579229
		1.01873	0.742047	0.889037	0.648858		0.985502	1.00959	0.83829	0.280223		0.842971	0.696171	0.680413	0.522831
		0.974541	0.775673	0.717069	0.648858		0.960074	0.911896	0.937323	0.794126		0.867852	0.733493	0.677925	0.601622
	1	100.144	75.4537	84.4844	62.484		97.2119	95.3383	81.4201	56.1264		121.287	88.3611	90.3516	78.7403
		103.314	75.2615	88.9037	65.5583		105.242	99.2193	83.5613	53.7175		113.574	101.299	86.3705	74.9251
		98.703	78.4319	71.8029	65.5583		106.045	85.8364	90.7881	72.9888		116.477	117.058	86.9511	76.5009
		98.5109	74.1087	83.8119	61.139		96.9442	82.3569	84.2305	28.9591		77.5791	74.5104	70.7782	57.9229
		101.873	74.2047	88.9037	64.8858		98.5502	100.959	83.829	28.0223		84.2971	69.6171	68.0413	52.2831
		97.4541	77.5673	71.7069	64.8858		96.0074	91.1896	93.7323	79.4126		86.7852	73.3493	67.7925	60.1622
	Mean	100	75.838	81.6023	64.0852		100	92.4833	86.2602	53.2045		100	87.3658	78.3809	66.7557
	SD	2.23147	1.78083	7.92158	1.83662		4.45344	7.39951	4.83893	4.54231		3.89573	2.55676	2.15053	1.91716
