# Supplementary material for: Ultrasound-induced cavitation renders prostate cancer cells susceptible to hyperthermia: Analysis of potential cellular and molecular mechanisms
Source: Front Genet. 2023 Apr 19;14:1122758. doi: 10.3389/fgene.2023.1122758 (PMC10154534; doi:10.3389/fgene.2023.1122758)
Supplement: Supplementary file 3 [file DataSheet1.ZIP › Statistical Analysis/Figure 4B Semi-quantitative analysis of H2A.X foci of LNCap and PC-3/Semi-quantitative analysis of H2A.X foci of LNCap and PC-3.xlsx]

## Sheet: LNCap
1 h
Control						FUS-Cav						HT						FUS-Cav+HT
Figure number	Cells	dots	dots/cell	Mean	SD	Figure number	Cells	dots	dots/cell	Mean	SD	Figure number	Cells	dots	dots/cell	Mean	SD	Figure number	Cells	dots	dots/cell	Mean	SD
526	56	87	1.55357	1.5261	0.792079	361	70	532	7.6	7.02696	1.55771	306	87	902	10.3678	11.2282	1.91054	272	68	1000	14.7059	16.0733	3.01169
527	41	79	1.92683			362	52	435	8.36538			307	92	813	8.83696			273	43	872	20.2791
528	43	99	2.30233			363	73	345	4.72603			309	80	978	12.225			274	71	1390	19.5775
529	39	87	2.23077			364	116	654	5.63793			310	89	1102	12.382			275	115	1620	14.087
530	86	35	0.406977			365	79	564	7.13924			311	92	890	9.67391			276	105	1480	14.0952
531	72	53	0.736111			366	88	765	8.69318			312	43	597	13.8837			277	82	1123	13.6951
24 h
Control						FUS-Cav						HT						FUS-Cav+HT
Figure number	Cells	dots	dots/cell	Mean	SD	Figure number	Cells	dots	dots/cell	Mean	SD	Figure number	Cells	dots	dots/cell	Mean	SD	Figure number	Cells	dots	dots/cell	Mean	SD
463	60	52	0.866667	0.846182	0.162257	424	69	259	3.75362	4.19343	0.931653	191	52	421	8.09615	9.92491	3.63357	173	51	432	8.47059	11.0963	2.90987
464	77	54	0.701299			426	48	221	4.60417			192	29	212	7.31034			174	29	256	8.82759
465	83	51	0.614458			427	104	574	5.51923			193	54	578	10.7037			175	14	231	16.5
466	65	63	0.969231			428	136	598	4.39706			194	25	422	16.88			176	30	321	10.7
467	74	65	0.878378			429	77	321	4.16883			195	58	431	7.43103			177	28	290	10.3571
468	85	89	1.04706			430	85	231	2.71765			196	39	356	9.12821			178	18	211	11.7222

## Sheet: PC-3
1 h																									T-TEST(1 h)
Control						FUS-Cav						HT						FUS-Cav+HT							Control VS FUS-Cav			9.68451e-06
Figure number	Cells	dots	dots/cell	Mean	SD	Figure number	Cells	dots	dots/cell	Mean	SD	Figure number	Cells	dots	dots/cell	Mean	SD	Figure number	Cells	dots	dots/cell	Mean	SD		Control VS HT			1.20125e-08
388	29	40	1.37931	1.20355	0.182053	411	39	178	4.5641	4.15177	0.863864	332	51	345	6.76471	8.00857	0.977977	325	51	643	12.6078	12.9726	1.86434		Control VS FUS-Cav+HT			2.7318e-08
389	42	43	1.02381			413	31	177	5.70968			337	48	356	7.41667			326	42	567	13.5				HT VS FUS-Cav			2.79149e-05
390	23	23	1			414	27	92	3.40741			340	58	453	7.81034			327	47	643	13.6809				HT VS FUS-Cav+HT			0.000178786
391	31	35	1.12903			415	35	127	3.62857			341	53	431	8.13208			323	25	342	13.68
392	30	43	1.43333			417	37	147	3.97297			342	55	532	9.67273			324	29	432	14.8966
393	43	54	1.25581			418	43	156	3.62791			343	51	421	8.2549			329	34	322	9.47059
24 h																									T-TEST(24 h)
Control						FUS-Cav						HT						FUS-Cav+HT							Control VS FUS-Cav			0.000519129
Figure number	Cells	dots	dots/cell	Mean	SD	Figure number	Cells	dots	dots/cell	Mean	SD	Figure number	Cells	dots	dots/cell	Mean	SD	Figure number	Cells	dots	dots/cell	Mean	SD		Control VS HT			4.73709e-09
537	50	52	1.04	1.01377	0.187085	475	40	62	1.55	2.18237	0.538238	244	37	231	6.24324	5.95277	0.62879	220	20	253	12.65	9.47025	3.84646		Control VS FUS-Cav+HT			0.000310586
538	115	89	0.773913			479	25	54	2.16			247	40	212	5.3			222	34	313	9.20588				HT VS FUS-Cav			5.77194e-07
540	39	32	0.820513			487	32	78	2.4375			248	51	356	6.98039			223	44	312	7.09091				HT VS FUS-Cav+HT			0.0515037
541	60	76	1.26667			491	44	72	1.63636			249	64	389	6.07812			229	23	356	15.4783
539	83	87	1.04819			495	29	87	3			250	62	332	5.35484			232	33	223	6.75758
534	30	34	1.13333			496	58	134	2.31034			251	50	288	5.76			234	36	203	5.63889
