# Supplementary material for: Ultrasound-induced cavitation renders prostate cancer cells susceptible to hyperthermia: Analysis of potential cellular and molecular mechanisms
Source: Front Genet. 2023 Apr 19;14:1122758. doi: 10.3389/fgene.2023.1122758 (PMC10154534; doi:10.3389/fgene.2023.1122758)
Supplement: Supplementary file 3 [file DataSheet1.ZIP › Statistical Analysis/Figure 5B Graphical columns show cell cycle distribution of LNCap and PC-3/LNCap.xls]

## Sheet: Sheet1
	LNCap
	Control					FUS-Cav					HT					FUS-Cav+HT
Cell cycle	Sub-G1	G0/G1	S	G2/M		Sub-G1	G0/G1	S	G2/M		Sub-G1	G0/G1	S	G2/M		Sub-G1	G0/G1	S	G2/M
%	6.1	73	3	17.9		7.6	71.4	4.2	16.8		11	75.4	2.6	11		32.8	48.4	2.6	16.2
	5.3	62.3	2.9	29.5		8.8	67.3	3.9	20		11.6	70.2	5.3	12.9		32.3	51.4	3.9	12.4
	5.9	72.9	3.1	18.1		7.6	72.5	2.6	17.3		12.6	71.3	6.3	9.8		34.5	43.2	4.6	17.7
	4.2	75.3	4.3	16.2		7.9	76.6	3.8	11.7		13.1	78.9	5.3	2.7		33.2	59.2	4.9	2.7
	5.8	66	6.6	21.6		6.9	63.1	2.2	27.8		9.2	69.3	4.3	17.2		32.4	45.6	8.2	13.8
	6.6	69.3	3.3	20.8		8.5	69.2	3.7	18.6		9.7	73.3	4.8	12.2		27.9	53.3	8.2	10.6
MEAN	5.65	69.8	3.86667	20.6833		7.88333	70.0167	3.4	18.7		11.2	73.0667	4.76667	10.9667		32.1833	50.1833	5.4	12.2333
SD	0.826438	4.92016	1.43201	4.75622		0.685322	4.63267	0.802496	5.27409		1.55048	3.60703	1.25167	4.77102		2.24447	5.75236	2.30911	5.32266
