# Supplementary material for: Ultrasound-induced cavitation renders prostate cancer cells susceptible to hyperthermia: Analysis of potential cellular and molecular mechanisms
Source: Front Genet. 2023 Apr 19;14:1122758. doi: 10.3389/fgene.2023.1122758 (PMC10154534; doi:10.3389/fgene.2023.1122758)
Supplement: Supplementary file 3 [file DataSheet1.ZIP › Statistical Analysis/Figure 5B Graphical columns show cell cycle distribution of LNCap and PC-3/PC-3.xls]

## Sheet: Sheet1
	PC-3
	Control					FUS-Cav					HT					FUS-Cav+HT
Cell cycle	Sub-G1	G0/G1	S	G2/M		Sub-G1	G0/G1	S	G2/M		Sub-G1	G0/G1	S	G2/M		Sub-G1	G0/G1	S	G2/M
%	7.8	73.9	3	15.4		12.2	72.1	2.6	13.2		33.1	36.2	9.2	21.8		41.4	29.8	8.4	20.6
	6.8	75.3	2.1	15.8		13.3	63.2	3.3	20.2		33.2	30.1	8.1	28.6		43.5	27.2	7.2	22.1
	6.3	76.3	4.3	13.1		17.6	66.6	3.1	12.7		28.9	31.2	8.9	31		43.1	29.2	7.7	20
	5.3	67.8	5.5	21.4		11.2	71.2	2.2	15.4		32.1	35.3	9.1	23.5		48.1	28.8	9.8	13.3
	7.2	71.1	3.2	18.5		10.3	65.1	1.9	22.7		35.1	33.1	9.5	22.3		45.2	26.1	10.1	18.6
	7.6	65.2	2.2	25		15.5	61.2	4.5	18.8		33.2	35.6	9.2	22		38.9	28.1	6.9	26.1
MEAN	6.83333	71.6	3.38333	18.2		13.35	66.5667	2.93333	17.1667		32.6	33.5833	9	24.8667		43.3667	28.2	8.35	20.1167
SD	0.926643	4.39818	1.30754	4.38589		2.75445	4.3445	0.930949	4.0322		2.05718	2.5262	0.481664	3.94039		3.15193	1.36675	1.34276	4.21304
