# Supplementary material for: Ultrasound-induced cavitation renders prostate cancer cells susceptible to hyperthermia: Analysis of potential cellular and molecular mechanisms
Source: Front Genet. 2023 Apr 19;14:1122758. doi: 10.3389/fgene.2023.1122758 (PMC10154534; doi:10.3389/fgene.2023.1122758)
Supplement: Supplementary file 3 [file DataSheet1.ZIP › Statistical Analysis/Figure 6C Statistical results of quantitative analysis with flow cytometry indicate SRD5A1 and SRD5A3 levels in LNCap and PC-3/LNCap SRD5A 3.xlsx]

## Sheet: Sheet1
	Untreated		FUS	FUS-Cav	Waterbath HT	FUS + Waterbath HT	FUS-Cav + Waterbath HT
	68.7		74.8	62.9	18.8	9.3	17.3
	66.7		57.9	59.6	14.5	10.1	17.5
	69.4		52.5	59.7	14.9	8	15.2
	69.7		51.6	67.4	23.9	7.5	15.4
Mean untreated	68.625
Relative	1.00109		1.08998	0.916576	0.273953	0.135519	0.252095
	0.971949		0.843716	0.868488	0.211293	0.147177	0.255009
	1.01129		0.765027	0.869945	0.217122	0.116576	0.221494
	1.01566		0.751913	0.982149	0.34827	0.10929	0.224408
1	100.109		108.998	91.6576	27.3953	13.5519	25.2095
	97.1949		84.3716	86.8488	21.1293	14.7177	25.5009
	101.129		76.5027	86.9945	21.7122	11.6576	22.1494
	101.566		75.1913	98.2149	34.827	10.929	22.4408
Mean	100		86.2659	90.929	26.2659	12.714	23.8251
SD	1.70366	#DIV/0!	13.5859	4.62989	5.51561	1.5016	1.53698
p value				0.0189622	0.00631312	0.000108193	0.488167
		0.133001			5.57602e-07
				0.594022
SRD5A3
T-TEST(1 h)
Control VS FUS-Cav				0.0189622
Control VS HT				5.57602e-07
Control VS FUS-Cav+HT				1.85838e-09
HT VS FUS-Cav				4.47204e-06
HT VS FUS-Cav+HT				0.488167
