# Supplementary material for: Ultrasound-induced cavitation renders prostate cancer cells susceptible to hyperthermia: Analysis of potential cellular and molecular mechanisms
Source: Front Genet. 2023 Apr 19;14:1122758. doi: 10.3389/fgene.2023.1122758 (PMC10154534; doi:10.3389/fgene.2023.1122758)
Supplement: Supplementary file 3 [file DataSheet1.ZIP › Statistical Analysis/Figure 6C Statistical results of quantitative analysis with flow cytometry indicate SRD5A1 and SRD5A3 levels in LNCap and PC-3/LNCap SRD5A1.xlsx]

## Sheet: Sheet1
	Control		FUS	FUS-Cav	HT	FUS + Waterbath HT	FUS-Cav+HT
	58.5		56.5	53.6	35.2	23.8	24.7
	61.6		58	56.6	25.7	25.2	20
	53.8		57.9	57	25.1	25.9	23
	61.5		52.3	52.5	34.2	27.8	23.5
Mean untreated	58.85		56.175	54.925	30.05	25.675	22.8
Relative	0.994053		0.960068	0.91079	0.598131	0.404418	0.419711
	1.04673		0.985556	0.961767	0.436703	0.428207	0.339847
	0.914189		0.983857	0.968564	0.426508	0.440102	0.390824
	1.04503		0.8887	0.892099	0.581138	0.472387	0.39932
1	99.4053		96.0068	91.079	59.8131	40.4418	41.9711
	104.673		98.5556	96.1767	43.6703	42.8207	33.9847
	91.4189		98.3857	96.8564	42.6508	44.0102	39.0824
	104.503		88.87	89.2099	58.1138	47.2387	39.932
Mean	100		95.4545	93.3305	51.062	43.6279	38.7426
SD	5.38754		3.93287	3.26274	7.93244	2.44883	2.94071
p value				0.11633	0.171878	0.0690358	0.0451517
		0.28255		0.11633	0.00011649
				0.498634
SRD5A1							SRD5A 1	SRD5A 3
							58.5	68.7
							61.6	66.7
T-TEST(1 h)							53.8	69.4
Control VS FUS-Cav				0.11633			61.5	69.7
Control VS HT				0.00011649				71.8
Control VS FUS-Cav+HT				2.40116e-06				72.3
HT VS FUS-Cav				0.000141781
HT VS FUS-Cav+HT				0.0451517			0.000288695
