# Supplementary material for: Ultrasound-induced cavitation renders prostate cancer cells susceptible to hyperthermia: Analysis of potential cellular and molecular mechanisms
Source: Front Genet. 2023 Apr 19;14:1122758. doi: 10.3389/fgene.2023.1122758 (PMC10154534; doi:10.3389/fgene.2023.1122758)
Supplement: Supplementary file 3 [file DataSheet1.ZIP › Statistical Analysis/Figure 6C Statistical results of quantitative analysis with flow cytometry indicate SRD5A1 and SRD5A3 levels in LNCap and PC-3/PC-3 SRD5A3.xlsx]

## Sheet: Sheet1
	Untreated		FUS	FUS-Cav	Waterbath HT	FUS + Waterbath HT	FUS-Cav + Waterbath HT
	30.7		27.6	26.9	19.4	17.6	9.5
	33.4		29.2	29.1	16.2	14.3	5.2
	32.1		33.3	29.3	18.4	13.2	6.9
	29.3		28.3	26.5	15.9	15.1	7.1
Mean untreated	31.375		29.6	27.95	17.475	15.05	7.175
Relative	0.978486		0.879681	0.857371	0.618327	0.560956	0.302789
	1.06454		0.930677	0.92749	0.516335	0.455777	0.165737
	1.02311		1.06135	0.933865	0.586454	0.420717	0.21992
	0.933865		0.901992	0.844622	0.506773	0.481275	0.226295
1	97.8486		87.9681	85.7371	61.8327	56.0956	30.2789
	106.454		93.0677	92.749	51.6335	45.5777	16.5737
	102.311		106.135	93.3865	58.6454	42.0717	21.992
	93.3865		90.1992	84.4622	50.6773	48.1275	22.6295
Mean	100		94.3426	89.0837	55.6972	47.9681	22.8685
SD	4.88271		7.04447	4.01581	4.69173	5.16148	4.88271
p value				0.024296	0.103373	0.000870089	0.000155358
		0.296498		0.024296	2.82732e-05
				0.304223	8.41599e-05
SRD5A1							SRD5A 1	SRD5A 3
							58.5	68.7
							61.6	66.7
							53.8	69.4
T-TEST(1 h)							61.5	69.7
Control VS FUS-Cav				0.024296				71.8
Control VS HT				2.82732e-05				72.3
Control VS FUS-Cav+HT				1.23445e-06
HT VS FUS-Cav				8.41599e-05			0.000288695
HT VS FUS-Cav+HT				0.000155358
