# Supplementary material for: Ultrasound-induced cavitation renders prostate cancer cells susceptible to hyperthermia: Analysis of potential cellular and molecular mechanisms
Source: Front Genet. 2023 Apr 19;14:1122758. doi: 10.3389/fgene.2023.1122758 (PMC10154534; doi:10.3389/fgene.2023.1122758)
Supplement: Supplementary file 3 [file DataSheet1.ZIP › Statistical Analysis/Figure 6C Statistical results of quantitative analysis with flow cytometry indicate SRD5A1 and SRD5A3 levels in LNCap and PC-3/PC-3 SRD5A1.xlsx]

## Sheet: Sheet1
	Untreated		FUS	FUS-Cav	HT	FUS + Waterbath HT	FUS-Cav + HT
	54.8		53.4	52.8	30.9	28	26.2
	53.8		52.2	51.1	26.7	27.3	29.5
	52.1		53.3	49.9	28.8	29.2	28.6																	T-TEST(1 h)
	55.2		50.1	50.3	27.9	30.1	26.1																	Control VS FUS-Cav			0.0203835
																								Control VS HT			4.91034e-07
																								Control VS FUS-Cav+HT			3.47624e-07
Mean untreated	53.975		52.25	51.025	28.575	28.65	27.6																	HT VS FUS-Cav			8.73252e-07
Relative	1.01528		0.989347	0.978231	0.572487	0.518759	0.48541																	HT VS FUS-Cav+HT			0.459241
	0.996758		0.967114	0.946735	0.494673	0.50579	0.546549
	0.965262		0.987494	0.924502	0.53358	0.540991	0.529875
	1.0227		0.928208	0.931913	0.516906	0.557666	0.483557
1	101.528		98.9347	97.8231	57.2487	51.8759	48.541
	99.6758		96.7114	94.6735	49.4673	50.579	54.6549
	96.5262		98.7494	92.4502	53.358	54.0991	52.9875
	102.27		92.8208	93.1913	51.6906	55.7666	48.3557
Mean	100		96.8041	94.5345	52.9412	53.0801	51.1348
SD	2.21697		2.45964	2.06049	2.8443	1.99758	2.75113
p value				0.0203835	0.947045	0.359929	0.459241
		0.145617		0.0203835	4.91034e-07
				0.266436	5.64243e-08
																						97
SRD5A1
