# Supplementary material for: Ultrasound-induced cavitation renders prostate cancer cells susceptible to hyperthermia: Analysis of potential cellular and molecular mechanisms
Source: Front Genet. 2023 Apr 19;14:1122758. doi: 10.3389/fgene.2023.1122758 (PMC10154534; doi:10.3389/fgene.2023.1122758)
Supplement: Supplementary file 3 [file DataSheet1.ZIP › Statistical Analysis/Figure 7B Semi-quantitative analysis of PI-positive percentage representing the quantity of sonoporated LNCap cells/Sonoporation stanning percentage.xlsx]

## Sheet: Sheet1
LNCap		Control	0 min after FUS	FUS-Cav	30 min after FUS-Cav				PC-3		Control	0 min after FUS	0 min after FUS-Cav	30 min after FUS-Cav
	百分比%	1.0296	0	64.6109	1.82055					百分比%	3.42105	1.71149	58.3333	7.47782
		1.59314	0	70.266	3.84139						0.519481	1.2926	55.6533	5.9322
		1.649	0	55.5725	5.95948						0.609756	1.1658	49.3557	4.18782
		0.674916	0	60.3976	5.65111						0.65189	1.63934	46.5894	0.879397
		2.35018	0	46.8828	3.69844						0.871731	1.24378	45.1295	1.75659
		0.655022	0	72.2135	1.37672						0.94451	1.21065	44.8871	1.18265
	均值	1.32531	0	61.6572	3.72461					均值	1.16974	1.37728	49.9914	3.56941
	SD	0.661302	0	9.4991	1.88989					SD	1.11468	0.235735	5.71514	2.73715
	ANOVA	p									ANOVA	p
Control	FUS	0.45786								Control	FUS	0.66496
Control	FUS-Cav	2.16194e-06								Control	FUS-Cav	1.65544e-09
FUS	FUS-Cav	2.29949e-06								FUS	FUS-Cav	1.44967e-09
FUS-Cav	30 min after FUS Cav	8.61293e-06								FUS-Cav	30 min after FUS Cav	6.17887e-09
	LNCap
		Well 1					Well 2					Well 3					Well 4					Well 5					Well 6
Control	Staninng	0	1	3	3	1	2	3	5	1	2	2	4	5	1	2	1	1	0	3	1	2	2	4	5	7	2	0	2	1	1
	Total	124	115	167	187	184	167	196	165	132	156	176	156	143	198	176	172	189	165	165	198	176	177	166	154	178	189	165	176	188	198
	Staninng sum up	8					13					14					6					20					6
	Total sum up	777					816					849					889					851					916
	Percentage %	1.0296					1.59314					1.649					0.674916					2.35018					0.655022
																															1
																															198
0 min after FUS-Cav	Staninng	94	106	88	75	77	89	79	95	98	88	75	67	76	89	57	77	99	65	75	79	90	60	74	65	87	88	93	115	86	78
	Total	125	115	130	144	167	139	127	127	112	134	133	127	147	129	119	145	178	138	15	178	118	165	177	188	154	132	119	115	143	128
	Staninng sum up	440					449					364					395					376					460
	Total sum up	681					639					655					654					802					637
	Percentage %	64.6109					70.266					55.5725					60.3976					46.8828					72.2135
30 min after FUS-Cav		2	3	1	4	5	3	3	2	5	2	4	12	11	6	2	4	4	1	7	21	1	2	3	2	1	3	3	3	2	1
	Total	146	137	152	113	166	128	154	126	168	145	175	145	190	177	158	195	122	133	186	134	138	167	154	166	143	198	153	124	167	163
	Staninng sum up	15					15					35					37					9					12
	Total sum up	714					721					845					770					768					805
	Percentage %	2.10084					2.08044					4.14201					4.80519					1.17188					1.49068
	PC3
		Well 1					Well 2					Well 3					Well 4					Well 5					Well 6
Control	Staninng	6	2	5	6	7	0	0	1	1	2	1	1	1	2	0	1	2	1	1	0	1	6	0	0	0	3	2	2	1	0
	Total	137	148	167	155	153	149	149	164	155	153	155	152	146	179	188	132	179	159	140	157	150	158	166	169	160	177	164	188	160	158
	Staninng sum up	26					4					5					5					7					8
	Total sum up	760					770					820					767					803					847
	Percentage %	3.42105					0.519481					0.609756					0.65189					0.871731					0.94451
0 min after FUS	Staninng	1	2	4	6	1	2	1	3	2	3	5	1	1	1	1	6	1	3	2	2	2	1	4	2	1	1	3	2	2	2
	Total	146	177	154	153	188	187	188	156	177	143	133	156	179	149	155	168	165	167	195	159	159	153	171	174	147	148	162	153	165	198
	Staninng sum up	14					11					9					14					10					10
	Total sum up	818					851					772					854					804					826
	Percentage %	1.71149					1.2926					1.1658					1.63934					1.24378					1.21065
0 min after FUS-Cav	Staninng	99	98	88	79	98	99	67	83	96	98	67	87	77	97	55	80	60	66	67	89	64	84	60	80	78	71	41	79	91	56
	Total	145	178	173	162	134	174	190	132	161	139	173	143	155	152	153	133	172	139	199	134	164	166	165	144	172	154	153	145	124	177
	Staninng sum up	462					443					383					362					366					338
	Total sum up	792					796					776					777					811					753
	Percentage %	58.3333					55.6533					49.3557					46.5894					45.1295					44.8871
30 min after FUS-Cav		11	9	11	11	17	11	11	9	7	11	4	9	13	2	5	1	1	2	1	2	1	1	1	6	5	2	1	2	3	1
	Total	124	188	134	176	167	133	177	198	143	175	179	153	134	188	134	188	144	177	143	144	176	142	155	190	134	176	145	165	133	142
	Staninng sum up	59					49					33					7					14					9
	Total sum up	789					826					788					796					797					761
	Percentage %	7.47782					5.9322					4.18782					0.879397					1.75659					1.18265
