# Supplementary material for: Ultrasound-induced cavitation renders prostate cancer cells susceptible to hyperthermia: Analysis of potential cellular and molecular mechanisms
Source: Front Genet. 2023 Apr 19;14:1122758. doi: 10.3389/fgene.2023.1122758 (PMC10154534; doi:10.3389/fgene.2023.1122758)
Supplement: Supplementary file 4 [file DataSheet6.ZIP]

Archive with 12 entries (9 files):
- Figure 7a Representative fluorescence microscopy images for LNCap cells showing sonoporation/30 min after FUS-Cav/
- Figure 7a Representative fluorescence microscopy images for LNCap cells showing sonoporation/30 min after FUS-Cav/30 min after FUS-Cav.czi
- Figure 7a Representative fluorescence microscopy images for LNCap cells showing sonoporation/30 min after FUS-Cav/Figure 7a Representative fluorescence micros30 min after FUS-Cav merge.jpg
- Figure 7a Representative fluorescence microscopy images for LNCap cells showing sonoporation/30 min after FUS-Cav/Figure 7a Representative fluorescence microscop30 min after FUS-Cav PI.jpg
- Figure 7a Representative fluorescence microscopy images for LNCap cells showing sonoporation/FUS-Cav/
- Figure 7a Representative fluorescence microscopy images for LNCap cells showing sonoporation/FUS-Cav/Figure 7a Representative fluorescence microscopy images for LNCap cellFUS-Cav merge.jpg
- Figure 7a Representative fluorescence microscopy images for LNCap cells showing sonoporation/FUS-Cav/Figure 7a Representative fluorescence microscopy images for LNCap cells sFUS-Cav PI.jpg
- Figure 7a Representative fluorescence microscopy images for LNCap cells showing sonoporation/FUS-Cav/FUS-Cav.czi
- Figure 7a Representative fluorescence microscopy images for LNCap cells showing sonoporation/Utreated control/
- Figure 7a Representative fluorescence microscopy images for LNCap cells showing sonoporation/Utreated control/Figure 7a Representative fluorescence microscopy images foUtreated control.jpg
- Figure 7a Representative fluorescence microscopy images for LNCap cells showing sonoporation/Utreated control/Figure 7a Representative fluorescence microscopy imaUtreated control merge.jpg
- Figure 7a Representative fluorescence microscopy images for LNCap cells showing sonoporation/Utreated control/Utreated control.czi
