# Supplementary material for: Ultrasound-induced cavitation renders prostate cancer cells susceptible to hyperthermia: Analysis of potential cellular and molecular mechanisms
Source: Front Genet. 2023 Apr 19;14:1122758. doi: 10.3389/fgene.2023.1122758 (PMC10154534; doi:10.3389/fgene.2023.1122758)
Supplement: Supplementary file 5 [file DataSheet2.ZIP]

Archive with 5 entries (5 files):
- Figure 3Ba Microscopy images for LNCap cell invasion/Figure 3Ba Microscopy images for LNCap cell invasion Control.tif
- Figure 3Ba Microscopy images for LNCap cell invasion/Figure 3Ba Microscopy images for LNCap cell invasion FUS-Cav+HT.tif
- Figure 3Ba Microscopy images for LNCap cell invasion/Figure 3Ba Microscopy images for LNCap cell invasion HT.tif
- Figure 3Ba Microscopy images for LNCap cell invasion/Figure 3Ba Microscopy images for LNCap cell invasionFUS-Cav.tif
- Figure 3Ba Microscopy images for LNCap cell invasion/╨┬╜¿ Microsoft PowerPoint ╤▌╩╛╬─╕σ.pptx
